# Supplementary material for: Lightweight Chain-Typed Magnetic Fe3O4@rGO Composites with Enhanced Microwave-Absorption Properties
Source: Nanomaterials (Basel). 2022 Oct 21;12(20):3699. doi: 10.3390/nano12203699 (PMC9612295; doi:10.3390/nano12203699)
Supplement: Supplementary file 1 [file nanomaterials-12-03699-s001.zip]

Archive with 1 entries (1 files):
- nanomaterials-1953262-supplementary.pdf
